# Supplementary material for: Phenotypic Traits and Probiotic Functions of Lactiplantibacillus plantarum Y42 in Planktonic and Biofilm Forms
Source: Foods. 2023 Apr 3;12(7):1516. doi: 10.3390/foods12071516 (PMC10093976; doi:10.3390/foods12071516)
Supplement: Supplementary file 1 [file foods-12-01516-s001.zip]

Archive with 1 entries (1 files):
- foods-2291978-supplementary.pdf
